# Supplementary material for: Polyphenol-Rich Citrullus lanatus Rind Extract Mitigates Doxorubicin-Induced Cardiotoxicity: HPLC Profiling and In Vivo Evaluation
Source: Pharmaceutics. 2025 Nov 14;17(11):1469. doi: 10.3390/pharmaceutics17111469 (PMC12655057; doi:10.3390/pharmaceutics17111469)
Supplement: Supplementary file 1 [file pharmaceutics-17-01469-s001.zip]

Archive with 1 entries (1 files):
- pharmaceutics-3895342-supplementary.pdf
